# Supplementary material for: Combining Semi-Targeted Metabolomics and Machine Learning to Identify Metabolic Alterations in the Serum and Urine of Hospitalized Patients with COVID-19
Source: Biomolecules. 2023 Jan 12;13(1):163. doi: 10.3390/biom13010163 (PMC9856035; doi:10.3390/biom13010163)
Supplement: Supplementary file 1 [file biomolecules-13-00163-s001.zip]

Archive with 1 entries (1 files):
- biomolecules-2086203-supplementary.pdf
